# Supplementary material for: Quantification and statistical modeling of droplet-based single-nucleus RNA-sequencing data
Source: Biostatistics. 2023 May 31;25(3):801–17. doi: 10.1093/biostatistics/kxad010 (PMC11247185; doi:10.1093/biostatistics/kxad010)
Supplement: kxad010_Supplementary_Data [file kxad010_supplementary_data.zip]

Archive with 5 entries (5 files):
- biosts-22175-File003.sty
- biosts-22175-File004.bst
- biosts-22175-File005.bib
- biosts-22175-File011.pdf
- biosts-22175-File002.cls
