# Supplementary material for: Quantification and statistical modeling of droplet-based single-nucleus RNA-sequencing data
Source: Biostatistics. 2023 May 31;25(3):801–17. doi: 10.1093/biostatistics/kxad010 (PMC11247185; doi:10.1093/biostatistics/kxad010)
Supplement: kxad010_Supplementary_Data [file kxad010_supplementary_data.zip › biosts-22175-File005.bib]

@manual{Ahlmann-Eltze2020,
annote = {R package version 1.0.0},
author = {Ahlmann-Eltze, Constantin},
title = {{glmGamPoi: Fit a Gamma-Poisson Generalized Linear Model}},
url = {https://github.com/const-ae/glmGamPoi},
year = {2020}
}


@article{Aran2019,
	title = {Reference-based analysis of lung single-cell sequencing reveals a transitional profibrotic macrophage},
	volume = {20},
	issn = {1529-2916},
	doi = {10.1038/s41590-018-0276-y},
	language = {eng},
	number = {2},
	journal = {Nature Immunology},
	author = {Aran, Dvir and Looney, Agnieszka P. and Liu, Leqian and Wu, Esther and Fong, Valerie and Hsu, Austin and Chak, Suzanna and Naikawadi, Ram P. and Wolters, Paul J. and Abate, Adam R. and Butte, Atul J. and Bhattacharya, Mallar},
	month = feb,
	year = {2019},
	pmid = {30643263},
	pmcid = {PMC6340744},
	keywords = {Animals, Antigens, Differentiation, Myelomonocytic, Bleomycin, CX3C Chemokine Receptor 1, Cells, Cultured, Disease Models, Animal, Female, Gene Expression Profiling, Humans, Idiopathic Pulmonary Fibrosis, Lung, Macrophage Activation, Macrophages, Alveolar, Male, Mice, Sequence Analysis, RNA, Sialic Acid Binding Immunoglobulin-like Lectins, Single-Cell Analysis, Up-Regulation},
	pages = {163--172},
}


@article{Bakken2018,
	title = {Single-nucleus and single-cell transcriptomes compared in matched cortical cell types},
	volume = {13},
	issn = {1932-6203},
	doi = {10.1371/journal.pone.0209648},
	number = {12},
	journal = {PloS One},
	author = {Bakken, Trygve E. and Hodge, Rebecca D. and Miller, Jeremy A. and Yao, Zizhen and Nguyen, Thuc Nghi and Aevermann, Brian and Barkan, Eliza and Bertagnolli, Darren and Casper, Tamara and Dee, Nick and Garren, Emma and Goldy, Jeff and Graybuck, Lucas T. and Kroll, Matthew and Lasken, Roger S. and Lathia, Kanan and Parry, Sheana and Rimorin, Christine and Scheuermann, Richard H. and Schork, Nicholas J. and Shehata, Soraya I. and Tieu, Michael and Phillips, John W. and Bernard, Amy and Smith, Kimberly A. and Zeng, Hongkui and Lein, Ed S. and Tasic, Bosiljka},
	year = {2018},
	pmid = {30586455},
	pmcid = {PMC6306246},
	keywords = {Animals, Cell Lineage, Cell Nucleus, Gene Expression Profiling, Mice, Neurons, Sequence Analysis, RNA, Single-Cell Analysis, Transcriptome, Visual Cortex},
	pages = {e0209648},
}


@book{Cooper2007,
author = {Cooper, Geoffrey M and Hausman, Robert E},
booktitle = {Sinauer Associates},
isbn = {0878932194},
title = {{The Cell: A Molecular Approach 2nd Edition}},
year = {2007}, 
publisher = {Sunderland (MA): Sinauer Associates}
}

@article{Ding2020,
	title = {Systematic comparison of single-cell and single-nucleus {RNA}-sequencing methods},
	volume = {38},
	issn = {1546-1696},
	doi = {10.1038/s41587-020-0465-8},
	number = {6},
	journal = {Nature Biotechnology},
	author = {Ding, Jiarui and Adiconis, Xian and Simmons, Sean K. and Kowalczyk, Monika S. and Hession, Cynthia C. and Marjanovic, Nemanja D. and Hughes, Travis K. and Wadsworth, Marc H. and Burks, Tyler and Nguyen, Lan T. and Kwon, John Y. H. and Barak, Boaz and Ge, William and Kedaigle, Amanda J. and Carroll, Shaina and Li, Shuqiang and Hacohen, Nir and Rozenblatt-Rosen, Orit and Shalek, Alex K. and Villani, Alexandra-Chloé and Regev, Aviv and Levin, Joshua Z.},
	month = jun,
	year = {2020},
	pmid = {32341560},
	pmcid = {PMC7289686},
	keywords = {Animals, Brain, Cells, Cultured, Humans, Leukocytes, Mononuclear, Mice, Sequence Analysis, RNA, Single-Cell Analysis, Software},
	pages = {737--746},
}


@article{Habib2016,
	title = {Div-{Seq}: {Single}-nucleus {RNA}-{Seq} reveals dynamics of rare adult newborn neurons},
	volume = {353},
	issn = {1095-9203},
	shorttitle = {Div-{Seq}},
	doi = {10.1126/science.aad7038},
	number = {6302},
	journal = {Science (New York, N.Y.)},
	author = {Habib, Naomi and Li, Yinqing and Heidenreich, Matthias and Swiech, Lukasz and Avraham-Davidi, Inbal and Trombetta, John J. and Hession, Cynthia and Zhang, Feng and Regev, Aviv},
	month = aug,
	year = {2016},
	pmid = {27471252},
	pmcid = {PMC5480621},
	keywords = {Animals, Cell Division, Cell Nucleus, Deoxyuridine, Hippocampus, Isotope Labeling, Mice, Neurogenesis, Neurons, Sequence Analysis, RNA, Single-Cell Analysis, Spinal Cord, Transcription, Genetic, Transcriptome},
	pages = {925--928},
}


@article{Hartigan1979,
author = {Hartigan, A. and Wong, M. A.},
isbn = {00359254},
issn = {00359254},
journal = {Journal of the Royal Statistical Society},
keywords = {k-means clustering algorithm,transfer algorithm},
pmid = {8705250},
title = {{A K-Means Clustering Algorithm}},
year = {1979}
}


@article{Lake2016,
	title = {Neuronal subtypes and diversity revealed by single-nucleus {RNA} sequencing of the human brain},
	volume = {352},
	issn = {1095-9203},
	doi = {10.1126/science.aaf1204},
	number = {6293},
	journal = {Science (New York, N.Y.)},
	author = {Lake, Blue B. and Ai, Rizi and Kaeser, Gwendolyn E. and Salathia, Neeraj S. and Yung, Yun C. and Liu, Rui and Wildberg, Andre and Gao, Derek and Fung, Ho-Lim and Chen, Song and Vijayaraghavan, Raakhee and Wong, Julian and Chen, Allison and Sheng, Xiaoyan and Kaper, Fiona and Shen, Richard and Ronaghi, Mostafa and Fan, Jian-Bing and Wang, Wei and Chun, Jerold and Zhang, Kun},
	month = jun,
	year = {2016},
	pmid = {27339989},
	pmcid = {PMC5038589},
	keywords = {Cell Nucleus, Cerebral Cortex, Gene Expression Profiling, Humans, Neurons, Sequence Analysis, RNA, Transcriptome},
	pages = {1586--1590},
}

@article{Love2020,
	title = {Tximeta: {Reference} sequence checksums for provenance identification in {RNA}-seq},
	volume = {16},
	issn = {1553-7358},
	shorttitle = {Tximeta},
	doi = {10.1371/journal.pcbi.1007664},
	number = {2},
	journal = {PLoS computational biology},
	author = {Love, Michael I. and Soneson, Charlotte and Hickey, Peter F. and Johnson, Lisa K. and Pierce, N. Tessa and Shepherd, Lori and Morgan, Martin and Patro, Rob},
	month = feb,
	year = {2020},
	pmid = {32097405},
	pmcid = {PMC7059966},
	keywords = {Algorithms, Animals, Computational Biology, Drosophila melanogaster, Gene Expression Profiling, Genomics, Humans, Mice, Models, Statistical, Pattern Recognition, Automated, Programming Languages, RNA-Seq, Reproducibility of Results, Software, Transcriptome},
	pages = {e1007664},
}


@manual{Lun2020,
annote = {R package version 1.10.1},
author = {Lun, Aaron and Risso, Davide},
title = {{SingleCellExperiment: S4 Classes for Single Cell Data}},
year = {2020}
}

@article{McCarthy2017,
author = {McCarthy, Davis J and Campbell, Kieran R and Lun, Aaron T L and Wills, Quin F},
issn = {1367-4803},
journal = {Bioinformatics},
month = {04},
number = {8},
pages = {1179--1186},
title = {{Scater: pre-processing, quality control, normalization and visualization of single-cell RNA-seq data in R}},
url = {https://doi.org/10.1093/bioinformatics/btw777},
volume = {33},
year = {2017}
}

@article{Satija2015,
	author = {Satija, Rahul and Farrell, Jeffrey A and Gennert, David and Schier, Alexander F and Regev, Aviv},
	date-added = {2018-12-18 19:31:37 +0000},
	date-modified = {2018-12-18 19:31:46 +0000},
	doi = {10.1038/nbt.3192},
	journal = {Nat Biotechnol},
	journal-full = {Nature biotechnology},
        month = {May},
	number = {5},
	pages = {495-502},
	pmc = {PMC4430369},
	pmid = {25867923},
	pst = {ppublish},
	title = {{Spatial reconstruction of single-cell gene expression data}},
	volume = {33},
	year = {2015},
	bdsk-url-1 = {http://dx.doi.org/10.1038/nbt.3192}}


@article{Slyper2020,
	Author = {Slyper, Michal and Porter, Caroline B M and Ashenberg, Orr and Waldman, Julia and Drokhlyansky, Eugene and Wakiro, Isaac and Smillie, Christopher and Smith-Rosario, Gabriela and Wu, Jingyi and Dionne, Danielle and Vigneau, Sebastien and Jane-Valbuena, Judit and Tickle, Timothy L and Napolitano, Sara and Su, Mei-Ju and Patel, Anand G and Karlstrom, Asa and Gritsch, Simon and Nomura, Masashi and Waghray, Avinash and et al},
	Journal = {Nat Med},
	Journal-Full = {Nature medicine},
	Month = {05},
	Number = {5},
	Pages = {792-802},
	Pmc = {PMC7220853},
	Pmid = {32405060},
	Title = {A single-cell and single-nucleus RNA-Seq toolbox for fresh and frozen human tumors},
	Volume = {26},
	Year = {2020},
	Bdsk-Url-1 = {http://dx.doi.org/10.1038/s41591-020-0844-1}}

@article{Soneson2020,
  title={Preprocessing choices affect RNA velocity results for droplet scRNA-seq data},
  author={Soneson, Charlotte and Srivastava, Avi and Patro, Rob and Stadler, Michael B},
  journal={PLoS computational biology},
  volume={17},
  number={1},
  pages={e1008585},
  year={2021},
  publisher={Public Library of Science San Francisco, CA USA}
}

@article{Srivastava2019,
author = {Srivastava, Avi and Malik, Laraib and Smith, Tom and Sudbery, Ian and Patro, Rob},
issn = {1474-760X},
journal = {Genome Biology},
number = {1},
pages = {65},
title = {{Alevin efficiently estimates accurate gene abundances from dscRNA-seq data}},
url = {https://doi.org/10.1186/s13059-019-1670-y},
volume = {20},
year = {2019}
}

@article{Townes2019glmpca,
	author = {Townes, F William and Hicks, Stephanie C and Aryee, Martin J and Irizarry, Rafael A},
	date-added = {2020-06-11 02:52:50 +0000},
	date-modified = {2020-06-11 02:53:05 +0000},
	doi = {10.1186/s13059-019-1861-6},
	journal = {Genome Biol},
	journal-full = {Genome biology},
	keywords = {Dimension reduction; GLM-PCA; Gene expression; Principal component analysis; RNA-Seq; Single cell; Variable genes},
	mesh = {Models, Statistical; Sequence Analysis, RNA; Single-Cell Analysis},
	month = {12},
	number = {1},
	pages = {295},
	pmc = {PMC6927135},
	pmid = {31870412},
	pst = {epublish},
	title = {{Feature selection and dimension reduction for single-cell RNA-Seq based on a multinomial model}},
	volume = {20},
	year = {2019},
	bdsk-url-1 = {http://dx.doi.org/10.1186/s13059-019-1861-6}}

@article{Wu2019,
author = {Wu, Haojia and Kirita, Yuhei and Donnelly, Erinn L and Humphreys, Benjamin D},
journal = {Journal of the American Society of Nephrology},
month = {01},
number = {1},
pages = {23 LP  -- 32},
title = {{Advantages of Single-Nucleus over Single-Cell RNA Sequencing of Adult Kidney: Rare Cell Types and Novel Cell States Revealed in Fibrosis}},
url = {http://jasn.asnjournals.org/content/30/1/23.abstract},
volume = {30},
year = {2019}
}

@article{Hafemeister2019-sctransform,
	Author = {Hafemeister, Christoph and Satija, Rahul},
	Journal = {Genome Biol},
	Journal-Full = {Genome biology},
	Keywords = {Normalization; Single-cell RNA-seq},
	Mesh = {Humans; Regression Analysis; Sequence Analysis, RNA; Single-Cell Analysis; Software},
	Month = {12},
	Number = {1},
	Pages = {296},
	Pmc = {PMC6927181},
	Pmid = {31870423},
	Pst = {epublish},
	Title = {Normalization and variance stabilization of single-cell RNA-seq data using regularized negative binomial regression},
	Volume = {20},
	Year = {2019},
	Bdsk-Url-1 = {http://dx.doi.org/10.1186/s13059-019-1874-1}}

@article{Svensson2020-droplet,
	Author = {Svensson, Valentine},
	Date-Added = {2020-06-11 03:04:12 +0000},
	Date-Modified = {2020-06-11 03:04:12 +0000},
	Journal = {Nat Biotechnol},
	Journal-Full = {Nature biotechnology},
	Mesh = {Animals; Cell Line; Humans; Mice; Microfluidics; Models, Statistical; Sequence Analysis, RNA; Single-Cell Analysis},
	Month = {02},
	Number = {2},
	Pages = {147-150},
	Pmid = {31937974},
	Pst = {ppublish},
	Title = {Droplet scRNA-seq is not zero-inflated},
	Volume = {38},
	Year = {2020},
	Bdsk-Url-1 = {http://dx.doi.org/10.1038/s41587-019-0379-5}}

@article{Zheng2017aa,
	Author = {Zheng, Grace X Y and Terry, Jessica M and Belgrader, Phillip and Ryvkin, Paul and Bent, Zachary W and Wilson, Ryan and Ziraldo, Solongo B and Wheeler, Tobias D and McDermott, Geoff P and Zhu, Junjie and Gregory, Mark T and Shuga, Joe and Montesclaros, Luz and Underwood, Jason G and Masquelier, Donald A and Nishimura, Stefanie Y and Schnall-Levin, Michael and Wyatt, Paul W and Hindson, Christopher M and Bharadwaj, Rajiv and et al},
	Journal = {Nat Commun},
	Journal-Full = {Nature communications},
	Month = {01},
	Pages = {14049},
	Pmc = {PMC5241818},
	Pmid = {28091601},
	Pst = {epublish},
	Title = {Massively parallel digital transcriptional profiling of single cells},
	Volume = {8},
	Year = {2017}}

@article{Lun2016,
author = {Lun, Aaron T L and McCarthy, Davis J and Marioni, John C},
journal = {F1000Res.},
pages = {2122},
title = {{A step-by-step workflow for low-level analysis of single-cell RNA-seq data with Bioconductor}},
volume = {5},
year = {2016}
}

@book{Wickham2016,
author = {Wickham, Hadley},
isbn = {978-3-319-24277-4},
publisher = {Springer-Verlag New York},
title = {{ggplot2: Elegant Graphics for Data Analysis}},
url = {https://ggplot2.tidyverse.org},
year = {2016}
}

@article{Lee2020-introns,
	title = {Covering all your bases: incorporating intron signal from {RNA}-seq data},
	volume = {2},
	issn = {2631-9268},
	shorttitle = {Covering all your bases},
	url = {https://academic.oup.com/nargab/article/doi/10.1093/nargab/lqaa073/5910008},
	doi = {10.1093/nargab/lqaa073},
	number = {3},
	urldate = {2023-01-16},
	journal = {NAR Genomics and Bioinformatics},
	author = {Lee, Stuart and Zhang, Albert Y and Su, Shian and Ng, Ashley P and Holik, Aliaksei Z and Asselin-Labat, Marie-Liesse and Ritchie, Matthew E and Law, Charity W},
	month = sep,
	year = {2020},
	pages = {lqaa073},
}


@article{Harati2014-introns,
	Author = {Harati, Sahar and Phan, John H and Wang, May D},
	Date-Added = {2020-09-29 04:00:07 +0000},
	Date-Modified = {2020-09-29 04:00:18 +0000},
	Journal = {Annu Int Conf IEEE Eng Med Biol Soc},
	Journal-Full = {Annual International Conference of the IEEE Engineering in Medicine and Biology Society. IEEE Engineering in Medicine and Biology Society. Annual International Conference},
	Mesh = {DNA, Intergenic; Exons; Gene Expression Profiling; Gene Expression Regulation; Humans; Introns; Sequence Analysis, RNA; Transcriptome},
	Pages = {5232-5},
	Pmc = {PMC4983432},
	Pmid = {25571173},
	Pst = {ppublish},
	Title = {Investigation of factors affecting RNA-seq gene expression calls},
	Volume = {2014},
	Year = {2014},
	Bdsk-Url-1 = {http://dx.doi.org/10.1109/EMBC.2014.6944805}}


@article{Zhao2018-introns,
	Author = {Zhao, Shanrong and Zhang, Ying and Gamini, Ramya and Zhang, Baohong and von Schack, David},
	Date-Added = {2020-09-29 04:05:05 +0000},
	Date-Modified = {2020-09-29 04:05:12 +0000},
	Journal = {Sci Rep},
	Journal-Full = {Scientific reports},
	Mesh = {Humans; Poly A; RNA, Ribosomal; Sequence Analysis, RNA},
	Month = {03},
	Number = {1},
	Pages = {4781},
	Pmc = {PMC5859127},
	Pmid = {29556074},
	Pst = {epublish},
	Title = {Evaluation of two main RNA-seq approaches for gene quantification in clinical RNA sequencing: polyA+ selection versus rRNA depletion},
	Volume = {8},
	Year = {2018},
	Bdsk-Url-1 = {http://dx.doi.org/10.1038/s41598-018-23226-4}}
	
	
@article{Robinson2010-edger,
	Author = {Robinson, Mark D and McCarthy, Davis J and Smyth, Gordon K},
	Date-Added = {2019-01-08 19:35:54 +0000},
	Date-Modified = {2019-01-08 19:35:54 +0000},
	Journal = {Bioinformatics},
	Journal-Full = {Bioinformatics (Oxford, England)},
	Mesh = {Algorithms; Gene Expression Profiling; Oligonucleotide Array Sequence Analysis; Programming Languages; Signal Processing, Computer-Assisted; Software},
	Month = {01},
	Number = {1},
	Pages = {139-40},
	Pmc = {PMC2796818},
	Pmid = {19910308},
	Pst = {ppublish},
	Title = {edgeR: a Bioconductor package for differential expression analysis of digital gene expression data},
	Volume = {26},
	Year = {2010},
	Bdsk-Url-1 = {http://dx.doi.org/10.1093/bioinformatics/btp616}}

@article{Schwarz1978,
abstract = {The problem of selecting one of a number of models of different dimensions is treated by finding its Bayes solution, and evaluating the leading terms of its asymptotic expansion. These terms are a valid large-sample criterion beyond the Bayesian context, since they do not depend on the a priori distribution.},
author = {Schwarz, Gideon},
issn = {0090-5364},
journal = {The Annals of Statistics},
title = {{Estimating the Dimension of a Model}},
year = {1978}
}

@book{Wood2017,
author = {Wood, S N},
edition = {2},
publisher = {Chapman and Hall/CRC},
title = {{Generalized Additive Models: An Introduction with R}},
year = {2017}
}

@article{Risso2018-zinbwave,
abstract = {Single-cell RNA-sequencing (scRNA-seq) is a powerful high-throughput technique that enables researchers to measure genome-wide transcription levels at the resolution of single cells. Because of the low amount of RNA present in a single cell, some genes may fail to be detected even though they are expressed; these genes are usually referred to as dropouts. Here, we present a general and flexible zero-inflated negative binomial model (ZINB-WaVE), which leads to low-dimensional representations of the data that account for zero inflation (dropouts), over-dispersion, and the count nature of the data. We demonstrate, with simulated and real data, that the model and its associated estimation procedure are able to give a more stable and accurate low-dimensional representation of the data than principal component analysis (PCA) and zero-inflated factor analysis (ZIFA), without the need for a preliminary normalization step.},
author = {Risso, Davide and Perraudeau, Fanny and Gribkova, Svetlana and Dudoit, Sandrine and Vert, Jean-Philippe},
issn = {2041-1723},
journal = {Nature Communications},
number = {1},
pages = {284},
title = {{A general and flexible method for signal extraction from single-cell RNA-seq data}},
url = {https://doi.org/10.1038/s41467-017-02554-5},
volume = {9},
year = {2018}
}

@article{Anders2010-deseq,
	author = {Anders, Simon and Huber, Wolfgang},
	date-added = {2019-01-08 19:36:07 +0000},
	date-modified = {2019-01-08 19:36:07 +0000},
	doi = {10.1186/gb-2010-11-10-r106},
	journal = {Genome Biol},
	journal-full = {Genome biology},
	mesh = {Animals; Binomial Distribution; Chromatin Immunoprecipitation; Computational Biology; Drosophila; Gene Expression Profiling; High-Throughput Nucleotide Sequencing; Linear Models; Models, Genetic; Saccharomyces cerevisiae; Sequence Analysis, RNA; Stem Cells; Tissue Culture Techniques},
	number = {10},
	pages = {R106},
	pmc = {PMC3218662},
	pmid = {20979621},
	pst = {ppublish},
	title = {Differential expression analysis for sequence count data},
	volume = {11},
	year = {2010},
	bdsk-url-1 = {http://dx.doi.org/10.1186/gb-2010-11-10-r106}}


@article{marioni2008rna,
  title={{RNA-seq: an assessment of technical reproducibility and comparison with gene expression arrays}},
  author={Marioni, John C and Mason, Christopher E and Mane, Shrikant M and Stephens, Matthew and Gilad, Yoav},
  journal={Genome research},
  volume={18},
  number={9},
  pages={1509--1517},
  year={2008},
  publisher={Cold Spring Harbor Lab}
}

@article{wood2002assessing,
author = { G. R.   Wood },
title = {ASSESSING GOODNESS OF FIT FOR POISSON AND NEGATIVE BINOMIAL MODELS WITH LOW MEAN},
journal = {Communications in Statistics - Theory and Methods},
volume = {31},
number = {11},
pages = {1977-2001},
year  = {2002},
publisher = {Taylor & Francis},
doi = {10.1081/STA-120015014},
URL = {https://doi.org/10.1081/STA-120015014},
eprint = {https://doi.org/10.1081/STA-120015014}
}


@misc{whitepaper10x,
	title = {Technical Note - Interpreting Intronic and Antisense Reads in 10x Genomics Single Cell Gene Expression Data, Document Number CG000376},
	year = {2021},
	url = {https://www.10xgenomics.com/support/single-cell-gene-expression/documentation/steps/sequencing/interpreting-intronic-and-antisense-reads-in-10-x-genomics-single-cell-gene-expression-data},
	language = {en},
	urldate = {2023-01-16},
	journal = {10x Genomics},
        author = {10x Genomics},
        editor = {10x Genomics}
}


@article{Love2014,
abstract = {In comparative high-throughput sequencing assays, a fundamental task is the analysis of count data, such as read counts per gene in RNA-seq, for evidence of systematic changes across experimental conditions. Small replicate numbers, discreteness, large dynamic range and the presence of outliers require a suitable statistical approach. We present DESeq2, a method for differential analysis of count data, using shrinkage estimation for dispersions and fold changes to improve stability and interpretability of estimates. This enables a more quantitative analysis focused on the strength rather than the mere presence of differential expression. The DESeq2 package is available at http://www.bioconductor.org/packages/release/bioc/html/DESeq2.html.},
author = {Love, Michael I and Huber, Wolfgang and Anders, Simon},
issn = {1474-760X},
journal = {Genome Biology},
number = {12},
pages = {550},
title = {{Moderated estimation of fold change and dispersion for RNA-seq data with DESeq2}},
url = {https://doi.org/10.1186/s13059-014-0550-8},
volume = {15},
year = {2014}
}

@article{hansen2012removing,
  title={Removing technical variability in RNA-seq data using conditional quantile normalization},
  author={Hansen, Kasper D and Irizarry, Rafael A and Wu, Zhijin},
  journal={Biostatistics},
  volume={13},
  number={2},
  pages={204--216},
  year={2012},
  publisher={Oxford University Press}
}

@article{hansen2012cqn,
  title={CQN (Conditional Quantile Normalization)},
  author={Hansen, Kasper Daniel and Wu, Zhijin},
  journal={dim (montgomery. subset)},
  volume={1},
  number={23552},
  pages={10},
  year={2012}
}


@article{phipson2017gene,
	title = {Gene length and detection bias in single cell {RNA} sequencing protocols},
	volume = {6},
	issn = {2046-1402},
	url = {https://f1000research.com/articles/6-595/v1},
	doi = {10.12688/f1000research.11290.1},
	urldate = {2023-01-16},
	journal = {F1000Research},
	author = {Phipson, Belinda and Zappia, Luke and Oshlack, Alicia},
	month = apr,
	year = {2017},
	pages = {595},
}


@unpublished{chamberlin2020,
  title = {Systematic Gene Detection Bias in Single-nucleus RNA-seq},
  author = {Chamberlin, John and Quinlan, Aaron},
  year = {2020},
  note = {Biological Data Science at Cold Spring Harbor Laboratories}
}


@techreport{chamberlin_variable_2022,
	type = {preprint},
	title = {Variable {RNA} sampling biases mediate concordance of single-cell and nucleus sequencing across cell types},
	url = {http://biorxiv.org/lookup/doi/10.1101/2022.08.01.502392},
	urldate = {2023-01-17},
	institution = {Bioinformatics},
	author = {Chamberlin, John T. and Lee, Younghee and Marth, Gabor T. and Quinlan, Aaron R.},
	month = aug,
	year = {2022},
	doi = {10.1101/2022.08.01.502392},
}


@article{Ahlmann-Eltze2021-gampoi,
    author = {Ahlmann-Eltze, Constantin and Huber, Wolfgang},
    title = "{glmGamPoi: fitting Gamma-Poisson generalized linear models on single cell count data}",
    journal = {Bioinformatics},
    volume = {36},
    number = {24},
    pages = {5701-5702},
    year = {2020},
    month = {12},
    issn = {1367-4803},
    doi = {10.1093/bioinformatics/btaa1009},
    url = {https://doi.org/10.1093/bioinformatics/btaa1009},
    eprint = {https://academic.oup.com/bioinformatics/article-pdf/36/24/5701/36899441/btaa1009\_supplementary\_data.pdf},
}


@article{Jiang2022-zero,
	author = {Jiang, Ruochen and Sun, Tianyi and Song, Dongyuan and Li, Jingyi Jessica},
	date-added = {2022-04-28 13:07:27 -0400},
	date-modified = {2022-04-28 13:07:46 -0400},
	journal = {Genome Biol},
	journal-full = {Genome biology},
	month = {01},
	number = {1},
	pages = {31},
	pmc = {PMC8783472},
	pmid = {35063006},
	pst = {epublish},
	title = {{Statistics or biology: the zero-inflation controversy about scRNA-seq data}},
	volume = {23},
	year = {2022},
	bdsk-url-1 = {https://doi.org/10.1186/s13059-022-02601-5}}

@article{Choi2020-zero,
	author = {Choi, Kwangbom and Chen, Yang and Skelly, Daniel A and Churchill, Gary A},
	date-added = {2022-04-28 13:09:27 -0400},
	date-modified = {2022-04-28 13:09:47 -0400},
	journal = {Genome Biol},
	journal-full = {Genome biology},
	keywords = {Bayesian model selection; Cell heterogeneity; Gene expression stochasticity; Single-cell RNA sequencing; Zero inflation},
	month = {07},
	number = {1},
	pages = {183},
	pmc = {PMC7384222},
	pmid = {32718323},
	pst = {epublish},
	title = {{Bayesian model selection reveals biological origins of zero inflation in single-cell transcriptomics}},
	volume = {21},
	year = {2020},
	bdsk-url-1 = {https://doi.org/10.1186/s13059-020-02103-2}}

@article{Sarkar2021-zero,
	author = {Sarkar, Abhishek and Stephens, Matthew},
	date-added = {2022-04-28 13:10:56 -0400},
	date-modified = {2022-04-28 13:11:11 -0400},
	journal = {Nat Genet},
	journal-full = {Nature genetics},
	month = {06},
	number = {6},
	pages = {770-777},
	pmc = {PMC8370014},
	pmid = {34031584},
	pst = {ppublish},
	title = {{Separating measurement and expression models clarifies confusion in single-cell RNA sequencing analysis}},
	volume = {53},
	year = {2021},
	bdsk-url-1 = {https://doi.org/10.1038/s41588-021-00873-4}}

@article{Choudhary2022-zero,
	author = {Choudhary, Saket and Satija, Rahul},
	date-added = {2022-04-28 13:13:35 -0400},
	date-modified = {2022-04-28 13:13:55 -0400},
	journal = {Genome Biol},
	journal-full = {Genome biology},
	keywords = {Differential expression; Dimension reduction; Feature selection; Normalization; Single-cell RNA-seq; Variable genes},
	mesh = {Gene Expression Profiling; Likelihood Functions; Sequence Analysis, RNA; Single-Cell Analysis; Workflow},
	month = {01},
	number = {1},
	pages = {27},
	pmc = {PMC8764781},
	pmid = {35042561},
	pst = {epublish},
	title = {Comparison and evaluation of statistical error models for scRNA-seq},
	volume = {23},
	year = {2022},
	bdsk-url-1 = {https://doi.org/10.1186/s13059-021-02584-9}}

@article{habib2017massively,
  title={Massively parallel single-nucleus RNA-seq with DroNc-seq},
  author={Habib, Naomi and Avraham-Davidi, Inbal and Basu, Anindita and Burks, Tyler and Shekhar, Karthik and Hofree, Matan and Choudhury, Sourav R and Aguet, Fran{\c{c}}ois and Gelfand, Ellen and Ardlie, Kristin and others},
  journal={Nature methods},
  volume={14},
  number={10},
  pages={955--958},
  year={2017},
  publisher={Nature Publishing Group}
}

@article{grun2014validation,
  title={Validation of noise models for single-cell transcriptomics},
  author={Gr{\"u}n, Dominic and Kester, Lennart and Van Oudenaarden, Alexander},
  journal={Nature methods},
  volume={11},
  number={6},
  pages={637--640},
  year={2014},
  publisher={Nature Publishing Group}
}

@article{vieth2017powsimr,
  title={powsimR: power analysis for bulk and single cell RNA-seq experiments},
  author={Vieth, Beate and Ziegenhain, Christoph and Parekh, Swati and Enard, Wolfgang and Hellmann, Ines},
  journal={Bioinformatics},
  volume={33},
  number={21},
  pages={3486--3488},
  year={2017},
  publisher={Oxford University Press}
}

@article{pierson2015zifa,
  title={ZIFA: Dimensionality reduction for zero-inflated single-cell gene expression analysis},
  author={Pierson, Emma and Yau, Christopher},
  journal={Genome biology},
  volume={16},
  number={1},
  pages={1--10},
  year={2015},
  publisher={BioMed Central}
}

@book{chen2014differential,
  title={Differential expression analysis of complex RNA-seq experiments using edgeR},
  author={Chen, Yunshun and Lun, Aaron TL and Smyth, Gordon K},
  journal={Statistical analysis of next generation sequencing data},
  pages={51--74},
  year={2014},
  publisher={Springer}
}

@article{burnham2004multimodel,
  title={Multimodel inference: understanding AIC and BIC in model selection},
  author={Burnham, Kenneth P and Anderson, David R},
  journal={Sociological methods \& research},
  volume={33},
  number={2},
  pages={261--304},
  year={2004},
  publisher={Sage Publications Sage CA: Thousand Oaks, CA}
}

@article{vallejos2017normalizing,
  title={Normalizing single-cell RNA sequencing data: challenges and opportunities},
  author={Vallejos, Catalina A and Risso, Davide and Scialdone, Antonio and Dudoit, Sandrine and Marioni, John C},
  journal={Nature methods},
  volume={14},
  number={6},
  pages={565--571},
  year={2017},
  publisher={Nature Publishing Group}
}

@article{svoboda2021internal,
	title = {Internal oligo({dT}) priming introduces systematic bias in bulk and single-cell {RNA} sequencing count data},
	volume = {4},
	issn = {2631-9268},
	url = {https://academic.oup.com/nargab/article/doi/10.1093/nargab/lqac035/6592171},
	doi = {10.1093/nargab/lqac035},
	number = {2},
	urldate = {2023-01-16},
	journal = {NAR Genomics and Bioinformatics},
	author = {Svoboda, Marek and Frost, H Robert and Bosco, Giovanni},
	month = mar,
	year = {2022},
	pages = {lqac035},
}


@article{sakharkar2004distributions,
  title={Distributions of exons and introns in the human genome},
  author={Sakharkar, Meena Kishore and Chow, Vincent TK and Kangueane, Pandjassarame},
  journal={In silico biology},
  volume={4},
  number={4},
  pages={387--393},
  year={2004},
  publisher={IOS Press}
}

@article{tran2021single,
  title={Single-nucleus transcriptome analysis reveals cell-type-specific molecular signatures across reward circuitry in the human brain},
  author={Tran, Matthew N and Maynard, Kristen R and Spangler, Abby and Huuki, Louise A and Montgomery, Kelsey D and Sadashivaiah, Vijay and Tippani, Madhavi and Barry, Brianna K and Hancock, Dana B and Hicks, Stephanie C and others},
  journal={Neuron},
  volume={109},
  number={19},
  pages={3088--3103},
  year={2021},
  publisher={Elsevier}
}

@article{miao2021single,
  title={Single cell regulatory landscape of the mouse kidney highlights cellular differentiation programs and disease targets},
  author={Miao, Zhen and Balzer, Michael S and Ma, Ziyuan and Liu, Hongbo and Wu, Junnan and Shrestha, Rojesh and Aranyi, Tamas and Kwan, Amy and Kondo, Ayano and Pontoglio, Marco and others},
  journal={Nature communications},
  volume={12},
  number={1},
  pages={2277},
  year={2021},
  publisher={Nature Publishing Group UK London}
}

@misc{10xGenomics,
author = {{10x Genomics}},
year = {{2022}},
title = {{5k Adult Mouse Brain Nuclei Isolated with Chromium Nuclei Isolation Kit, 7.0.0, Single Cell Gene Expression Dataset by Cell Ranger}}
}


@article{macosko_highly_2015,
	title = {Highly {Parallel} {Genome}-wide {Expression} {Profiling} of {Individual} {Cells} {Using} {Nanoliter} {Droplets}},
	volume = {161},
	doi = {10.1016/j.cell.2015.05.002},
	number = {5},
	journal = {Cell},
	author = {Macosko, Evan Z and Basu, Anindita and Satija, Rahul and Nemesh, James and Shekhar, Karthik and Goldman, Melissa and Tirosh, Itay and Bialas, Allison R and Kamitaki, Nolan and Martersteck, Emily M and Trombetta, John J and Weitz, David A and Sanes, Joshua R and Shalek, Alex K and Regev, Aviv and McCarroll, Steven A},
	month = may,
	year = {2015},
	pmid = {26000488},
	pages = {1202--1214},
}


@article{klein_droplet_2015,
	title = {Droplet {Barcoding} for {Single}-{Cell} {Transcriptomics} {Applied} to {Embryonic} {Stem} {Cells}},
	volume = {161},
	issn = {00928674},
	url = {https://linkinghub.elsevier.com/retrieve/pii/S0092867415005000},
	doi = {10.1016/j.cell.2015.04.044},
	language = {en},
	number = {5},
	urldate = {2023-03-14},
	journal = {Cell},
	author = {Klein, Allon M. and Mazutis, Linas and Akartuna, Ilke and Tallapragada, Naren and Veres, Adrian and Li, Victor and Peshkin, Leonid and Weitz, David A. and Kirschner, Marc W.},
	month = may,
	year = {2015},
	pages = {1187--1201},
}
